# Supplementary material for: The future of endemic and threatened birds of the Amazon in the face of global climate change
Source: Ecol Evol. 2024 Mar 18;14(3):e11097. doi: 10.1002/ece3.11097 (PMC10945313; doi:10.1002/ece3.11097)
Supplement: Supplementary file 3 — Table S1. [file ECE3-14-e11097-s005.xlsx]

## Sheet: info_modeling
Species	MMA/ICMBio (2018)	Partition	Unique Occurrences	AUC	Jaccard	THR Value
Aratinga solstitialis	EN	KFOLD	11	0.95	0.933333	0.511781
Campylorhamphus cardosoi	VU	CHECKERBOARD	-	-	-	-
Campylorhamphus multostriatus	VU	CHECKERBOARD	15	0.969136	0.9	0.637158
Capito dayi	VU	CHECKERBOARD	123	0.989555	0.936418	0.634055
Celeus torquatus pieteroyensi	EN	KFOLD	12	0.977778	0.95	0.533196
Chamaeza nobilis fulvipectus	VU	CHECKERBOARD	21	0.925556	0.811404	0.461539
Cranioleuca muelleri	VU	CHECKERBOARD	49	0.982103	0.943932	0.819847
Crax fasciolata pinima	CR	KFOLD	12	0.933333	0.933333	0.670033
Crax globulosa	EN	CHECKERBOARD	51	0.950671	0.829772	0.325783
Cyanocorax hafferi	VU	KFOLD	13	1	1	0.650889
Dendrexetastes paraensis paraensis	EN	KFOLD	8	1	1	0.573512
Dendrocincla merula badia	VU	CHECKERBOARD	39	0.920204	0.795396	0.269821
Dendrocolaptes transfaciatus	VU	CHECKERBOARD	94	0.924859	0.838487	0.7062
Dendrocolaptes retentus	VU	CHECKERBOARD	34	0.942344	0.828571	0.413447
Grallaria varia distincta	VU	CHECKERBOARD	114	0.983765	0.896491	0.284018
Guaruba guarouba	VU	CHECKERBOARD	104	0.984988	0.881944	0.35675
Hylexetastes uniformis brigidai	VU	CHECKERBOARD	22	0.800278	0.770335	0.667688
Hylopezus paraensis	VU	CHECKERBOARD	41	0.988662	0.954545	0.397148
Hypocnemis ochrogyna	VU	CHECKERBOARD	123	0.989648	0.963169	0.754504
Lepidothrix iris	EN	CHECKERBOARD	135	0.935849	0.845081	0.305998
Lepidothrix vilasboasi	VU	CHECKERBOARD	26	0.792516	0.704762	0.597146
Megascops ater	-	CHECKERBOARD	37	0.92663	0.805556	0.1378
Megascops stangiae	-	KFOLD	19	0.927778	0.87	0.510235
Myrmotherula klagesi	VU	CHECKERBOARD	76	0.990587	0.924242	0.312
Neomorphus squamiger	VU	CHECKERBOARD	-	-	-	-
Penelope pileata	VU	CHECKERBOARD	170	0.993248	0.977632	0.572997
Phaethornis aethopygus	VU	CHECKERBOARD	-	-	-	-
Phaethornis major	VU	CHECKERBOARD	41	0.967063	0.873188	0.574489
Phlegopsis nigromaculata confinis	VU	CHECKERBOARD	65	0.947562	0.840435	0.3142
Phlegopsis nigromaculata paraensis	VU	CHECKERBOARD	75	0.960684	0.864773	0.254745
Piculus paraensis	EN	CHECKERBOARD	26	0.891406	0.832353	0.564733
Picumnus varzeae	EN	CHECKERBOARD	39	0.987778	0.939394	0.52562
Piprites chloris grisescens	VU	CHECKERBOARD	17	0.889757	0.763889	0.418881
Procnias albus wallacei	VU	KFOLD	9	1	1	0.62426
Psophia dextralis	VU	CHECKERBOARD	56	0.950255	0.873384	0.48472
Psophia interjecta	VU	CHECKERBOARD	38	0.910786	0.810096	0.613577
Psophia obscura	CR	CHECKERBOARD	27	0.931439	0.834821	0.250211
Pteroglossus bitorquatus bitorquatus	VU	CHECKERBOARD	45	0.878906	0.805556	0.31159
Pyrilia vulturina	VU	CHECKERBOARD	115	0.973801	0.885807	0.336061
Pyrrhura anerythra	VU	CHECKERBOARD	-	-	-	-
Pyrrhura coerulescens	VU	CHECKERBOARD	44	0.880363	0.780449	0.660462
Rhegmatorhina gymnops	VU	CHECKERBOARD	127	0.984131	0.898109	0.660581
Serpophaga hypoleuca pallida	VU	KFOLD	-	-	-	-
Stigmatura napensis napensis	VU	CHECKERBOARD	-	-	-	-
Synallaxis kollari	EN	CHECKERBOARD	28	0.960013	0.930952	0.313905
Tangara velia signata	VU	CHECKERBOARD	25	0.761596	0.715686	0.318366
Tinamus tao tao	VU	CHECKERBOARD	518	0.986524	0.921835	0.4641
Tunchiornis ochraceiceps rubrifrons	VU	CHECKERBOARD	78	0.97387	0.886084	0.448783
Xiphocolaptes carajaensis	VU	CHECKERBOARD	31	0.835421	0.77931	0.277388
