# Supplementary material for: The future of endemic and threatened birds of the Amazon in the face of global climate change
Source: Ecol Evol. 2024 Mar 18;14(3):e11097. doi: 10.1002/ece3.11097 (PMC10945313; doi:10.1002/ece3.11097)
Supplement: Supplementary file 4 — Table S2. [file ECE3-14-e11097-s006.xlsx]

## Sheet: Planilha1
Species	Date	GBIF DOI
Aratinga solstitialis	2021-03-12	10.15468/dl.z9vd9h
Campylorhamphus cardosoi	2021-03-25	10.15468/dl.uj86qz
Campylorhamphus multostriatus	2021-03-24	10.15468/dl.xap8sd
Capito dayi	2021-03-11	10.15468/dl.jvkzcr
Celeus torquatus pieteroyensi	2021-07-19	10.15468/dl.nvzf8n
Chamaeza nobilis fulvipectus	2021-03-23	10.15468/dl.yvnyba
Cranioleuca muelleri	2021-03-31	10.15468/dl.msudks
Crax fasciolata pinima	2021-07-19	10.15468/dl.6c9u82
Crax globulosa	2021-01-29	10.15468/dl.a5hryr
Cyanocorax hafferi	-	-
Dendrexetastes paraensis paraensis	2021-03-25	10.15468/dl.pp2svr
Dendrocincla merula badia	2021-03-23	10.15468/dl.67zntk
Dendrocolaptes transfaciatus	2021-03-26	10.15468/dl.uamhqh
Dendrocolaptes retentus	2021-03-25	10.15468/dl.43dpuk
Grallaria varia distincta	2021-03-23	10.15468/dl.rmwyfc
Guaruba guarouba	-	-
Hylexetastes uniformis brigidai	2021-03-29	10.15468/dl.hrfqb4
Hylopezus paraensis	2021-03-23	10.15468/dl.r9b3kb
Hypocnemis ochrogyna	2021-03-19	10.15468/dl.vt8jr7
Lepidothrix iris	2021-03-29	10.15468/dl.qt6pnk
Lepidothrix vilasboasi	2021-03-31	10.15468/dl.5v6vtd
Megascops ater	2021-07-21	I10.15468/dl.rmmvcj
Megascops stangiae	2021-07-21	I10.15468/dl.rmmvcj
Myrmotherula klagesi	2021-07-16	10.15468/dl.agakta
Neomorphus squamiger	2021-02-08	10.15468/dl.y3wj3p
Penelope pileata	2021-01-27	10.15468/dl.tc6j3m
Phaethornis aethopygus	2021-03-12	10.15468/dl.4r6vcw
Phaethornis major	2021-03-16	10.15468/dl.e6xn7k
Phlegopsis nigromaculata confinis	2021-03-24	10.15468/dl.kzvrum
Phlegopsis nigromaculata paraensis	2021-03-25	10.15468/dl.kzvrum
Piculus paraensis	2021-02-09	10.15468/dl.sdpdbj
Picumnus varzeae	2021-03-11	10.15468/dl.2vh2jn
Piprites chloris grisescens	2021-03-29	10.15468/dl.v5ebvr
Procnias albus wallacei	-	-
Psophia dextralis	2021-02-02	10.15468/dl.jf8k95
Psophia interjecta	2021-02-03	10.15468/dl.jf8k95
Psophia obscura	-	-
Pteroglossus bitorquatus bitorquatus	2021-02-05	10.15468/dl.dxamck
Pyrilia vulturina	-	-
Pyrrhura anerythra	2021-03-18	10.15468/dl.pnpu5x
Pyrrhura coerulescens	2021-03-18	10.15468/dl.pnpu5x
Rhegmatorhina gymnops	2021-03-19	10.15468/dl.cs5spb
Serpophaga hypoleuca pallida	2021-04-01	10.15468/dl.cq8e27
Stigmatura napensis napensis	2021-03-31	10.15468/dl.pe4qs9
Synallaxis kollari	2021-03-29	10.15468/dl.vsn3t4
Tangara velia signata	2021-07-19	10.15468/dl.vxcwnb
Tinamus tao tao	2021-01-22	10.15468/dl.mr5esh
Tunchiornis ochraceiceps rubrifrons	2021-04-01	10.15468/dl.w7x9w4
Xiphocolaptes carajaensis	2021-03-27	10.15468/dl.veznsc
