# Supplementary material for: The future of endemic and threatened birds of the Amazon in the face of global climate change
Source: Ecol Evol. 2024 Mar 18;14(3):e11097. doi: 10.1002/ece3.11097 (PMC10945313; doi:10.1002/ece3.11097)
Supplement: Supplementary file 5 — Table S3. [file ECE3-14-e11097-s001.xlsx]

## Sheet: Planilha1
PCA axes	Explained Variance for each Principal Component	Cumulative Variance Explained
PC1	0.513	0.513
PC2	0.217	0.73
PC3	0.097	0.827
PC4	0.082	0.909
PC5	0.039	0.948
PC6	0.023	0.971
