# Supplementary material for: The future of endemic and threatened birds of the Amazon in the face of global climate change
Source: Ecol Evol. 2024 Mar 18;14(3):e11097. doi: 10.1002/ece3.11097 (PMC10945313; doi:10.1002/ece3.11097)
Supplement: Supplementary file 6 — Table S4. [file ECE3-14-e11097-s007.xlsx]

## Sheet: Planilha2
Species	Area Pres (km²)	//////////	Area Fut SSP2-4.5 (km²)	//////////	Area Fut SSP5-8.5 (km²)	//////////	% of loss (Present-SSP2-4.5)	% of loss (Present-SSP-8.5)
Aratinga solstitialis	302493	//////////	171.362	//////////	0	//////////	99.9434	100
Campylorhamphus multostriatus	91698.9	//////////	0	//////////	0	//////////	100	100
Capito dayi	806774	//////////	144574	//////////	0	//////////	82.08	100
Celeus torquatus pieteroyensi	104990	//////////	0	//////////	0	//////////	100	100
Chamaeza nobilis fulvipectus	695079	//////////	471572	//////////	12766.3	//////////	32.1557	98.1633
Cranioleuca muelleri	231229	//////////	0	//////////	0	//////////	100	100
Crax fasciolata pinima	72142.5	//////////	0	//////////	0	//////////	100	100
Crax globulosa	1.14781e+06	//////////	1.04457e+06	//////////	540062	//////////	8.99491	52.9486
Cyanocorax hafferi	216192	//////////	51815	//////////	0	//////////	76.0329	100
Dendrexetastes paraensis paraensis	65502.3	//////////	0	//////////	0	//////////	100	100
Dendrocincla merula badia	94226.5	//////////	12552.2	//////////	0	//////////	86.6787	100
Dendrocolaptes transfaciatus	616050	//////////	0	//////////	0	//////////	100	100
Dendrocolaptes retentus	253099	//////////	95051.1	//////////	0	//////////	62.445	100
Grallaria varia distincta	1.09215e+06	//////////	581403	//////////	0	//////////	46.7654	100
Guaruba guarouba	734759	//////////	126903	//////////	0	//////////	82.7287	100
Hylexetastes uniformis brigidai	88003.9	//////////	0	//////////	0	//////////	100	100
Hylopezus paraensis	201251	//////////	0	//////////	0	//////////	100	100
Hypocnemis ochrogyna	432598	//////////	0	//////////	0	//////////	100	100
Lepidothrix iris	769438	//////////	483449	//////////	84244.9	//////////	37.1686	89.0511
Lepidothrix vilasboasi	91581	//////////	0	//////////	0	//////////	100	100
Megascops ater	95768.7	//////////	46310	//////////	12423.6	//////////	51.6439	87.0275
Megascops stangiae	241511	//////////	0	//////////	0	//////////	100	100
Myrmotherula klagesi	326848	//////////	67837	//////////	0	//////////	79.2451	100
Penelope pileata	916476	//////////	23305	//////////	0	//////////	97.4571	100
Phaethornis major	239914	//////////	0	//////////	0	//////////	100	100
Phlegopsis nigromaculata confinis	232257	//////////	189524	//////////	113858	//////////	18.399	50.9776
Phlegopsis nigromaculata paraensis	104251	//////////	58069.5	//////////	66027.1	//////////	44.2984	36.6652
Piculus paraensis	71906.8	//////////	0	//////////	0	//////////	100	100
Picumnus varzeae	105387	//////////	0	//////////	0	//////////	100	100
Piprites chloris grisescens	97878.6	//////////	0	//////////	0	//////////	100	100
Procnias albus wallacei	4476.78	//////////	0	//////////	0	//////////	100	100
Psophia dextralis	402835	//////////	224203	//////////	0	//////////	44.3437	100
Psophia interjecta	232407	//////////	0	//////////	0	//////////	100	100
Psophia obscura	95800.8	//////////	21034.5	//////////	985.312	//////////	78.0435	98.9715
Pteroglossus bitorquatus bitorquatus	94183.6	//////////	6222.5	//////////	0	//////////	93.3932	100
Pyrilia vulturina	727744	//////////	91045.6	//////////	0	//////////	87.4893	100
Pyrrhura coerulescens	243620	//////////	4262.57	//////////	0	//////////	98.2503	100
Rhegmatorhina gymnops	477537	//////////	49094.7	//////////	0	//////////	89.7192	100
Synallaxis kollari	37742.1	//////////	1370.9	//////////	0	//////////	96.3677	100
Tangara velia signata	67076.6	//////////	0	//////////	0	//////////	100	100
Tinamus tao tao	2.75714e+06	//////////	1.30772e+06	//////////	55649	//////////	52.5696	97.9816
Tunchiornis ochraceiceps rubrifrons	655462	//////////	351631	//////////	0	//////////	46.3538	100
Xiphocolaptes carajaensis	158379	//////////	514.098	//////////	0	//////////	99.6754	100
