# Supplementary material for: The future of endemic and threatened birds of the Amazon in the face of global climate change
Source: Ecol Evol. 2024 Mar 18;14(3):e11097. doi: 10.1002/ece3.11097 (PMC10945313; doi:10.1002/ece3.11097)
Supplement: Supplementary file 7 — Table S5. [file ECE3-14-e11097-s002.xlsx]

## Sheet: Planilha1
Species	SPA			SPA + SUA			SPA + SUA + IT
	PRES	SSP2-4.5	SPP5-8.5	PRES	SSP2-4.5	SPP5-8.5	PRES	SSP2-4.5	SPP5-8.5
Aratinga solstitialis	Protected	*	*	Protected	*	*	Protected	*	*
Campylorhamphus multostriatus	Gap	*	*	Gap	*	*	Partial gap	*	*
Capito dayi	Protected	Partial gap	*	Protected	Protected	*	Protected	Protected	*
Celeus torquatus pieteroyensi	Gap	*	*	Partial gap	*	*	Partial gap	*	*
Chamaeza nobilis fulvipectus	Protected	Protected	Gap	Protected	Protected	Gap	Protected	Protected	Partial gap
Cranioleuca muelleri	Partial gap	*	*	Protected	*	*	Protected	*	*
Crax fasciolata pinima	Gap	*	*	Gap	*	*	Partial gap	*	*
Crax globulosa	Partial gap	Partial gap	Protected	Protected	Protected	Protected	Protected	Protected	Protected
Cyanocorax hafferi	Partial gap	Gap	*	Protected	Partial gap	*	Protected	Partial gap	*
Dendrexetastes paraensis paraensis	Gap	*	*	Gap	*	*	Partial gap	*	*
Dendrocincla merula badia	Gap	Gap	*	Gap	Gap	*	Partial gap	Gap	*
Dendrocolaptes transfaciatus	Protected	*	*	Protected	*	*	Protected	*	*
Dendrocolaptes retentus	Gap	Gap	*	Protected	Partial gap	*	Protected	Protected	*
Grallaria varia distincta	Protected	Protected	*	Protected	Protected	*	Protected	Protected	*
Guaruba guarouba	Protected	Gap	*	Protected	Partial gap	*	Protected	Partial gap	*
Hylexetastes uniformis brigidai	Gap	*	*	Partial gap	*	*	Protected	*	*
Hylopezus paraensis	Gap	*	*	Partial gap	*	*	Protected	*	*
Hypocnemis ochrogyna	Protected	*	*	Protected	*	*	Protected	*	*
Lepidothrix iris	Protected	Protected	Gap	Protected	Protected	Partial gap	Protected	Protected	Partial gap
Lepidothrix vilasboasi	Gap	*	*	Partial gap	*	*	Protected	*	*
Megascops ater	Gap	Gap	Gap	Gap	Gap	Gap	Partial gap	Partial gap	Gap
Megascops stangiae	Protected	*	*	Protected	*	*	Protected	*	*
Myrmotherula klagesi	Protected	Partial gap	*	Protected	Partial gap	*	Protected	Protected	*
Penelope pileata	Protected	Gap	*	Protected	Partial gap	*	Protected	Partial gap	*
Phaethornis major	Partial gap	*	*	Protected	*	*	Protected	*	*
Phlegopsis nigromaculata confinis	Gap	Gap	Gap	Protected	Partial gap	Partial gap	Protected	Protected	Protected
Phlegopsis nigromaculata paraensis	Gap	Gap	Gap	Partial gap	Partial gap	Partial gap	Partial gap	Partial gap	Partial gap
Piculus paraensis	Gap	*	*	Gap	*	*	Partial gap	*	*
Picumnus varzeae	Gap	*	*	Partial gap	*	*	Partial gap	*	*
Piprites chloris grisescens	Gap	*	*	Partial gap	*	*	Partial gap	*	*
Procnias albus wallacei	Gap	*	*	Partial gap	*	*	Protected	*	*
Psophia dextralis	Protected	Protected	*	Protected	Protected	*	Protected	Protected	*
Psophia interjecta	Gap	*	*	Partial gap	*	*	Protected	*	*
Psophia obscura	Gap	Gap	*	Gap	Gap	*	Partial gap	Partial gap	*
Pteroglossus bitorquatus bitorquatus	Gap	Gap	*	Gap	Partial gap	*	Partial gap	Partial gap	*
Pyrilia vulturina	Protected	Gap	*	Protected	Partial gap	*	Protected	Partial gap	*
Pyrrhura coerulescens	Gap	No protected	*	Protected	Protected	*	Protected	Protected	*
Rhegmatorhina gymnops	Protected	Partial gap	*	Protected	Partial gap	*	Protected	Protected	*
Synallaxis kollari	Gap	No protected	*	Gap	No Protected	*	Partial gap	Partial gap	*
Tangara velia signata	Gap	*	*	Gap	*	*	Partial gap	*	*
Tinamus tao tao	Protected	Partial gap	Gap	Protected	Protected	Partial gap	Protected	Protected	Partial gap
Tunchiornis ochraceiceps rubrifrons	Protected	Protected	*	Protected	Protected	*	Protected	Protected	*
Xiphocolaptes carajaensis	Gap	*	*	Gap	*	*	Protected	*	*
*There's no Suitable Areas in the future scenario
